# Supplementary material for: Intestinal Effects of Brewers’ Spent Grain Extract In Ovo (Gallus gallus)—A Pilot Study
Source: Animals (Basel). 2025 Jan 22;15(3):303. doi: 10.3390/ani15030303 (PMC11816252; doi:10.3390/ani15030303)
Supplement: Supplementary file 1 [file animals-15-00303-s001.zip]

Archive with 1 entries (1 files):
- animals-3410115-supplementary.pdf
